# Supplementary material for: Manipulation of a social signal affects DNA methylation of a stress-related gene in a free-living bird
Source: J Exp Biol. 2024 Jul 30;227(15):jeb246819. doi: 10.1242/jeb.246819 (PMC11418189; doi:10.1242/jeb.246819)
Supplement: Dataset 1. Summary data for each of the CpGs characterized in this study including minimum, median, mean, and maximum methylation, and the number of samples sequenced at that site [file jexbio-227-246819-Dataset1.xlsx]

## Sheet: Metadata
Dataset S1: Summary data for each of the CpGs characterized in this study including minimum, median, mean, and maximum methylation, and the number of samples sequenced at that site
CpG	Identity of individual CpG
Gene	Gene name
Assay	Assay ID from EpigenDx
FromTSS	Location relative to the transcriptional start site
MeanMeth	Mean percent methylation across sequenced samples (reported by EpigenDx)
SDMeth	Standard deviation of methylation across sequenced samples (reported by EpigenDx)
MinMeth	Minimum methylation across sequenced samples (reported by EpigenDx)
MaxMeth	Maximum methylation across sequenced samples (reported by EpigenDx)
gene_region	Whether the CpG was in the promoter region (within 2kb upstream of the TSS) or gene body
N	Number of samples included in analysis

## Sheet: Dataset S1
CpG	Gene	Assay	FromTSS	MeanMeth	SDMeth	MinMeth	MaxMeth	gene_region	N
CRHn87	CRH	ADS5885-FS	-701	15.5288	9.75006	0	97.18	promoter	120
CRHn86	CRH	ADS5885-FS	-665	23.5089	10.2761	0	95.72	promoter	120
CRHn85	CRH	ADS5885-FS	-647	4.86591	6.28806	0	90.19	promoter	104
CRHn84	CRH	ADS5885-FS	-635	20.6462	9.67125	0	94	promoter	120
CRHn83	CRH	ADS5885-FS	-625	18.3799	9.93087	0	92.02	promoter	120
CRHn82	CRH	ADS5885-FS	-623	29.0138	9.85864	0	100	promoter	120
CRHn81	CRH	ADS5885-FS	-617	16.2001	9.62896	0	99.51	promoter	120
CRHn80	CRH	ADS5885-FS	-611	16.9926	9.5786	0	96.4	promoter	120
CRHn79	CRH	ADS5885-FS	-605	27.9541	9.26123	0	91.55	promoter	120
CRHn78	CRH	ADS5885-FS	-603	16.5658	10.4246	0	98.91	promoter	120
CRHn77	CRH	ADS5885-FS	-597	15.7823	8.78876	0	85.48	promoter	120
CRHn76	CRH	ADS5885-FS	-591	22.9255	10.9098	0	100	promoter	120
FKBP103	FKBP5	ASY1273-FS	3645	56.8591	17.0635	0	97.72	gene body	120
FKBP104	FKBP5	ASY1273-FS	3652	73.0924	18.8327	5.41	100	gene body	120
FKBP105	FKBP5	ASY1273-FS	3654	52.5701	16.8087	1.72	92.6	gene body	120
FKBP106	FKBP5	ASY1273-FS	3660	54.8443	18.9208	1.79	99.08	gene body	120
FKBP107	FKBP5	ASY1273-FS	3681	69.6118	20.3008	2.33	100	gene body	120
FKBP108	FKBP5	ASY1273-FS	3690	58.6701	19.4814	1.66	100	gene body	120
FKBP109	FKBP5	ASY1273-FS	3697	61.6987	19.2213	0	86.95	gene body	120
FKBP110	FKBP5	ASY1273-FS	3700	53.0375	17.8771	0	89.07	gene body	120
FKBP111	FKBP5	ASY1273-FS	3705	48.6497	17.5575	0	81.73	gene body	120
FKBP112	FKBP5	ASY1273-FS	3714	50.4664	18.3926	0	94.15	gene body	111
FKBP113	FKBP5	ASY1273-FS	3717	47.2864	17.8957	0	74.64	gene body	102
CRHR107	CRHR1	ASY1202-FS1	12590	2.74521	1.80531	0	15.4	gene body	104
CRHR108	CRHR1	ASY1202-FS1	12595	6.0887	3.07445	0	25.7	gene body	117
CRHR109	CRHR1	ASY1202-FS1	12607	11.0045	4.91901	0.96	44.69	gene body	117
CRHR110	CRHR1	ASY1202-FS1	12616	13.24	5.20217	1.64	46.14	gene body	117
CRHR111	CRHR1	ASY1202-FS1	12618	5.37217	2.65704	0	24.82	gene body	116
CRHR112	CRHR1	ASY1202-FS1	12626	3.91473	1.88669	0	19.24	gene body	113
CRHR113	CRHR1	ASY1202-FS1	12628	2.13515	1.6437	0	14.21	gene body	99
CRHR114	CRHR1	ASY1202-FS1	12636	11.2018	4.45185	0	40.55	gene body	117
CRHR115	CRHR1	ASY1202-FS1	12639	6.33548	3.14755	0	28.7	gene body	116
CRHR116	CRHR1	ASY1202-FS1	12641	5.77262	2.46187	0	22.84	gene body	117
CRHR117	CRHR1	ASY1202-FS1	12649	11.5636	4.69882	2.26	43.83	gene body	117
CRHR118	CRHR1	ASY1202-FS1	12660	4.88057	2.59083	0	23.16	gene body	112
CRHR119	CRHR1	ASY1202-FS1	12670	11.3748	4.56248	2.22	37.03	gene body	117
CRHR120	CRHR1	ASY1202-FS1	12675	9.23395	3.68909	0	31.69	gene body	116
CRHR121	CRHR1	ASY1202-FS2	12698	18.403	6.30283	1.2	40.42	gene body	110
CRHR122	CRHR1	ASY1202-FS2	12704	9.08234	4.35087	0	48.86	gene body	110
CRHR123	CRHR1	ASY1202-FS2	12728	11.411	4.09348	0	29.61	gene body	110
CRHR124	CRHR1	ASY1202-FS2	12733	6.98788	2.97878	0	20.74	gene body	109
CRHR125	CRHR1	ASY1202-FS2	12736	8.43692	4.42693	0	36.75	gene body	109
GRn18	GR	ADS5350-FS2	-329	42.7924	10.3851	18.23	95.45	promoter	102
GRn17	GR	ADS5350-FS2	-322	47.9348	9.20232	17.57	94.68	promoter	102
GRn16	GR	ADS5350-FS2	-316	11.9862	10.507	0	97.2	promoter	100
GRn15	GR	ADS5350-FS2	-302	8.08417	8.30374	0	91.35	promoter	100
GRn14	GR	ADS5350-FS2	-267	2.45978	1.97683	0	19.57	promoter	85
GRn13	GR	ADS5351-FS	-191	40.2103	10.5301	6.34	88.14	promoter	120
GRn12	GR	ADS5351-FS	-173	21.882	7.89619	6.4	85.42	promoter	120
GRn11	GR	ADS5351-FS	-166	17.8689	7.86771	0	81.98	promoter	120
GRn10	GR	ADS5351-FS	-133	55.1976	10.2483	9.53	92.09	promoter	120
GRn9	GR	ADS5351-FS	-107	46.2175	8.80808	4.4	83.87	promoter	120
GRn8	GR	ADS5351-FS	-100	38.1006	8.71645	9.94	58.73	promoter	120
GRn7	GR	ADS5352-FS1	25	40.4959	21.95	0	96.62	gene body	118
GRn6	GR	ADS5352-FS1	28	65.8389	8.28211	23.83	100	gene body	120
GRn5	GR	ADS5352-FS1	80	32.0006	10.2466	2.68	100	gene body	118
